# Supplementary material for: Colorectal cancer cell line-derived organoid model with stem cell properties captures the regrowing state of residual cancer cells after neoadjuvant chemotherapy
Source: Cell Death Discov. 2025 Jun 20;11:282. doi: 10.1038/s41420-025-02567-w (PMC12179298; doi:10.1038/s41420-025-02567-w)
Supplement: Supplementary file 3 — Table S1. Information on the 12 cllinical cases [file 41420_2025_2567_MOESM3_ESM.xlsx]

## Sheet: Case List
Table S1. Information on the 12 cllinical cases
Case	Sex	Age	Primary site	Metastatic site	Chemotherapy regimen
1	F	50	Cecum	Liver	mFOLFOX6+Bmab
2	F	73	Rectum	Uterus, Vagina	mFOLFOX6
3	F	65	Sigmoid colon	Liver	mFOLFOX6+Bmab
4	M	67	Rectum	Liver	XELOX+Bmab
5	F	74	Sigmoid colon	Liver	mFOLFOX6+Bmab
6	F	65	Transverse colon	Liver	CapeOX+Cmab,FOLFIRI+Bmab
7	M	45	Rectum	Liver, Prostate	CapeOX
8	M	72	Sigmoid colon	Liver	mFOLFOX6+Bmab
9	M	58	Rectum	Liver, Lung	mFOLFOX6+Bmab
10	M	54	Rectum	Liver	CPT-11+UFT/LV
11	M	57	Sigmoid colon	Liver	mFOLFOX6
12	M	49	Sigmoid colon	Liver	mFOLFOX6+Cmab
F, female; M, male; mFOLFOX6, modified method of Oxaliplatin and 5-FU/folinic acid; Bmab, bevacizumab; XELOX/CapeOX, capecitabine+oxaliplatin; Cmab, cetuximab; FOLFIRI, irinotecan and 5-FU/folinic acid, UFT, oral uracil/tegafur; LV, leucovorin; CPT-11, irinotecan

## Sheet: Sheet1
Case	Gender	Age	Primary site	Metastatic site	Chemotherapy regimen	Response RESCIST
13896	F	50	Cecum	Liver	mFOLFOX6+Bmab	SD
16401	F	73	Rectum	Uterus, vagina	mFOLFOX6	PD
16110	F	65	Sigmoid colon	Liver	mFOLFOX6+Bmab	PR
15391	M	67	Rectum	Liver	XELOX+Bmab	PR
16144	F	74	Sigmoid colon	Liver	mFOLFOX6+Bmab	SD
15969	M	65	Transeverse colon	Liver	CapeOX+Cmab,FOLFIRI+Bmab	PD
15381	F	58	Rectum	Uterus, vagina	CapeOX	PR
14335	M	72	Sigmoid colon	Liver	mFOLFOX6+Bmab	PR
16023	M	58	Rectum	Liver, Lung	mFOLFOX6+Bmab	PR
12766	M	54	Rectum	Liver	CPT-11+UFT/LV	SD
16016	M	57	Sigmoid colon	Liver	mFOLFOX6	PR
16161	M	49	Sigmoid colon	Liver	mFOLFOX6+Cmab	PR
F, femal; M, male; mFOLFOX6, modified method of Oxaliplatin and 5-FU/folinic acid; SOX, S-1 and Oxaliplatin; Bmab, bevacizumab; CapeOX, Capecitabine+oxaliplatin; Cmab, cetuximab; FOLFIRI, ininotecan and 5-FU/folinic acid, SD, stable disease; PR, partial response; PD, progressive disiease
