# Supplementary material for: Colorectal cancer cell line-derived organoid model with stem cell properties captures the regrowing state of residual cancer cells after neoadjuvant chemotherapy
Source: Cell Death Discov. 2025 Jun 20;11:282. doi: 10.1038/s41420-025-02567-w (PMC12179298; doi:10.1038/s41420-025-02567-w)
Supplement: Supplementary file 4 — Table S1. Cluster gene lists [file 41420_2025_2567_MOESM4_ESM.xlsx]

## Sheet: Sheet1
	C0	C1	C2	C3	C4	C5
0	MUC6	EIF5A	IFI27	EEF1A1	TUBB	IFITM3
1	HMGCS2	HMGB1	FXYD3	CDKN1A	H2AFZ	BST2
2	EPB41L2	TUBA1B	IFI6	RPL39	HMGB2	H2AFZ
3	TSPAN8	H2AFZ	ISG15	NEAT1	TUBA1B	TUBA1B
4	IGFBP2	ENO1	S100A10	RPL41	UBE2S	HMGB1
5	C9orf16	HNRNPDL	S100A11	UNC5B-AS1	MKI67	MX1
6	FTH1	PRMT1	S100P	UQCR11-1	TUBB4B	HMGB2
7	GOLM1	CYCS	CDKN1A	GPX1	BIRC5	EIF5A
8	CCND2	TOMM40	SERPINB5	FXYD3	CKS1B	IRF7
9	PARM1	HMGA1	KRT8	FDXR	RRM2	IFI27
10	SOD3	SRSF3	TSPAN1	C19orf33	PLK1	ISG15
11	FAT1	PRELID1	AQP3	PRODH	CDKN3	HNRNPDL
12	MT-ND3	CDX1	REG4	MT-ND4L	CKS2	SRSF3
13	BMP4	HSP90AA1	SFN	MT-ATP8	UBE2C	SRSF7
14	RPL22	NCL	KRT19	PROCR	KPNA2	CYCS
15	FAM3D	ACAT2	HLA-B	PVRL4	PRELID1	RRM2
16	GPRC5A	TUBB	CD55	ZMAT3	TOMM40	BIRC5
17	CDH17	NUPR1	SDCBP2	WDR24	CDC20	CKS1B
18	SELM	IDH2	HLA-C	SAT1	HMGB1	HMGA1
19	RP11-217E13.1	SRSF7	SMIM22	COL17A1	SRSF3	PRELID1
20	NEAT1	HNRNPM	MUC13	NDUFB1	HNRNPDL	TUBB
21	ST6GAL1	FABP5	FDXR	SMIM22	CENPF	ACAT2
22	SELENBP1	LDHA	GCC2	CES2	TPX2	CKS2
23	ARPC1B	ASCL2	SAT1	DSP	ENO1	TOMM40
24	ALDH3A1	FDPS	DSP	AQP3	AURKA	MKI67
25	PIGR	PTTG1	UBE2L6	PDLIM1	HMGA1	ID3
26	PON2	PLBD1	GRN	RRM2B	NUSAP1	CDKN3
27	CHPF	MT2A	SERPINE2	SERPINB5	PTTG1	IER2
28	TSPAN1	MT1E	LIPH	C4orf48	PRC1	TUBB4B
29	MT-ND4L	PLA2G2A	POLD4	GAMT	HIST1H4C	MT2A
30	MXD4	HSPB1	TIMP1	POLD4	CDK1	ENO1
31	RPL41	TUBB4B	TMEM59	IFI27	PBK	IDH2
32	TSPAN3	SLIRP	MX1	SYF2	EIF5A	UBE2L6
33	IGFL2	HNRNPA2B1	PVRL4	U47924.27	CYCS	PLA2G2A
34	PRSS3	TPM1	ABHD2	XPC	CCNB1	ID2
35	RP11-357H14.17	INSIG1	RNF213	SNORA76	ACAT2	PTTG1
36	HEPH	HSPA5	IFITM3	RPL22	SRSF7	IFI6
37	RPL39	MT1X	UNC5B-AS1	RHOC	PRMT1	CDK1
38	RRBP1	ID2	WDR24	ROMO1	TOP2A	FDPS
39	HSPG2	ID3	IFIT1	NDUFV3	CENPE	PRMT1
40	ZMAT3	PA2G4	AP001816.1	S100A11	HSP90AA1	CDX1
41	PSAP	DDX18	RHOC	TP53I3	FABP5	LDHA
42	MT-ATP8	HSP90B1	TXNIP	LAMB3	HIST1H1E	IFI35
43	URAD	HMGN2	LGALS3BP	S100P	LDHA	H1FX
44	C2orf88	CLSPN	GPRC5A	MDM2	FDPS	CDC20
45	PCMTD1	CDKN3	OAS3	SFN	HBA2	NUSAP1
46	IL33	CLDN3	NEAT1	TAX1BP3	H1FX	HSP90AA1
47	IRS2	BIRC5	OPTN	ANKRA2	CKAP2	PLBD1
48	LPP	MYC	KLK10	FAM107B	HIST2H2AC	UBE2S
49	MET	CMSS1	BST2	RPS17L	HBA1	PRC1
50	PPP3CA	CDC20	C19orf33	ABHD2	CDX1	CENPF
51	MRAS	HBA2	PSAP	RPL17	HIST1H1C	JUNB
52	UCP2	NME1	IFI44	CD81	HIST1H1D	NUPR1
53	AGRN	KIAA0020	TP53I3	GCC2	IER3	KPNA2
54	GPCPD1	HMGCS1	PRODH	EPPK1	CLSPN	UBE2C
55	PNRC1	CKS1B	XPC	RPSAP58	IDH2	PBK
56	ITGA6	PCP4	ARPC1B	RPL26	CKB	INSIG1
57	APP	RRM2	SAMD9	ATOX1	H1F0	FABP5
58	LCN2	IER3	KRT18	TMEM256	CMSS1	EPSTI1
59	GOLGB1	IER2	CAPG	TP53INP1	NCL	CLSPN
60	TFF3	FOS	IFI44L	SERPINE2	INSIG1	IER3
61	MUC5AC	STMN1	MYH14	SYTL1	IER2	TPX2
62	ATP5I	HBA1	TRIM29	AC005256.1	CLDN3	CCNB1
63	SPINK5	HMGB2	COL17A1	TP53TG1	ID2	MT1E
64	VIMP	PSMC3IP	EPSTI1	SUGCT	UBC	FOS
65	MYH14	CSE1L	ANKRA2	WBSCR27	JUNB	NFKBIA
66	GALNT1	PFDN6	SAV1	S100A10	CSE1L	ASCL2
67	MS4A8	ZRANB2	RSAD2	RPS17	HMGN2	IFI44
68	ABLIM1	ARF4	CES2	PNRC1	RARRES1	HIST1H4C
69	LPGAT1	DDX21	TCEA3	BBC3	HMGCS1	PLK1
70	FMOD	DDX1	CAPN2	GNAS	HNRNPA2B1	AURKA
71	ASS1	EIF6	GALNT1	RP11-783K16.5	PLBD1	HIST1H1E
72	STIM2	PRDX2	HLA-E	LINC00657	HSP90B1	CXCL2
73	MYOF	PBK	CD81	TCEA3	HSPA5	MT1X
74	SPTBN1	PCK1	LAMB3	EEF1G	CLDN4	PSMB9
75	LGALS4	RFC1	GOLGA2	SAV1	TPM1	HMGCS1
76	DPEP1	MIF	RRM2B	GPX2	LGALS3	MT1G
77	CD81	MKI67	BBC3	IFI6	CXCL2	HIST1H1D
78	NENF	JUN	GDF15	GRN	PSMC3IP	HIST2H2AC
79	FOSB	FKBP11	MT-ATP8	BTG1	PLAC8	TOP2A
80	POF1B	H1FX	SUGCT	C9orf16	CBX5	IFIT1
81	TGFBI	UBE2S	GPX2	GALNT1	TESC	H1F0
82	ATF3	MT1G	PLK3	LINC01021	HSPB1	HES4
83	SNHG18	EIF4E	ZMAT3	ZNF524	RFC3	JUN
84	SEMA5A	RSRC2	MDM2	AP001816.1	HNRNPM	NCL
85	PDLIM1	DUSP1	MISP	NENF	HIST1H2AM	CENPE
86	EREG	JUNB	PLXNB2	FOSL2	STMN1	IFI44L
87	DPP4	EIF3J	BTG1	FLNA	RHOV	HSP90B1
88	MT1G	DDIT4	LGALS9	YPEL3	MYC	CLDN3
89	EEF1A1	CLDN4	TNFSF10	OPTN	ASCL2	HIST1H1C
90	DHRS7	PRC1	ISG20	RETSAT	RSRC2	FKBP11
91	CDK6	CKB	PARP9	PLCD3	ISYNA1	ARF4
92	UQCR11-1	EIF5B	IFIT3	PSAP	HIST1H2AJ	IFIT3
93	RP11-297P16.4	CBX5	C19orf66	TXNIP	KIAA0020	PARP9
94	TNRC6B	RFC3	SLPI	CPEB4	RFC1	SAMHD1
95	NDUFB1	SMOC2	ADD3	PSTPIP2	NME1	DDX58
96	ADAM10	LLPH	DTX3L	ATP5I	FOS	PSMC3IP
97	TCF7L2	SOX4	ADIRF	JUND	SPATS2L	HSPA5
98	TMEM256	NMI	SYTL1	KRT19	DDX18	CKB
99	SLC38A10	RRP15	SLC40A1	USP53	BTG3	ID1
