# Supplementary material for: Colorectal cancer cell line-derived organoid model with stem cell properties captures the regrowing state of residual cancer cells after neoadjuvant chemotherapy
Source: Cell Death Discov. 2025 Jun 20;11:282. doi: 10.1038/s41420-025-02567-w (PMC12179298; doi:10.1038/s41420-025-02567-w)
Supplement: Supplementary file 5 — Table S3. Histopathological evaluation [file 41420_2025_2567_MOESM5_ESM.xlsx]

## Sheet: Sheet1
	Table S3. Individual histopathological findings of mice intravenous transplantation model administered irinotecan and BMH-21.
		Animal No.	Organs
	Groups		Liver	Spleen	Kidney	Heart	Lung	Jejunum	Colon
	Control	1	✓ TN	✓ #	✓ &	✓	✓ TN	✓	✓
		2	✓ TN	✓ #	✓	✓	✓ TN	✓	✓
		3	✓ TN	✓ #	✓	✓	✓ TN	✓	✓
		4	✓ TN	✓ #	✓	✓	✓ TN	✓	✓
		5	✓ TN	✓ #	✓ &	✓	✓ TN	✓	✓
	Irinotecan	1	✓	✓	✓	✓	✓ TN	✓	✓
		2	✓	✓	✓	✓	✓ TN	✓	✓
		3	✓ TN	✓ $	✓	✓	✓ TN	✓	✓
		4	✓ TN	✓	✓	✓	✓ TN	✓	✓
		5	✓ TN	✓	✓	✓	✓ TN	✓	✓
		6	✓	✓	✓	✓	✓ TN	✓	✓
		7	✓ TN	✓	✓	✓	✓ TN	✓	✓
		8	✓	✓	✓	✓	✓ TN	✓	✓
	Iri+BMH	1	✓ TN	✓	✓	✓	✓ TN	✓	✓
		2	✓	✓	✓	✓	✓ TN	✓	✓
		3	✓ TN	✓	✓	✓	✓ TN	✓	✓
		4	✓ TN	✓	✓	✓	✓ TN ‡	✓	✓
		5	✓	✓	✓	✓	✓ TN	✓	✓
		6	✓ TN	✓	✓	✓	✓ TN	✓	✓
		7	✓	✓	✓	✓	✓ TN	✓	✓
		8	✓ TN	✓	✓ †	✓	✓ TN ‡	✓	✓
	✓: No drug-induced toxic changes TN: Tumor nest (engrafting lesions) &: Dilatation, renal pelvic (associated with tumor nest in the renal hilum) #: Decrease, extramedullary hematopoiesis $: Osteogenic foci †: Nephroblastoma (small lesion) ‡: foreign body pneumonia
	<Toxicological pathology diagnosis> No toxicological changes due to effects of the administered compounds were observed. For other findings, tumor mass due to tumor iv implantation and secondary changes due to tumor mass formation, the decrease of extramedullary hematopoiesis related to general condition, and spontaneous lesions were noted.
